# Supplementary material for: Asymmetric activity of NetrinB controls laterality of the Drosophila brain
Source: Nat Commun. 2023 Feb 24;14:1052. doi: 10.1038/s41467-023-36644-4 (PMC9958012; doi:10.1038/s41467-023-36644-4)
Supplement: Supplementary file 4 — Supplementary Data 1 [file 41467_2023_36644_MOESM4_ESM.xlsx]

## Sheet: Bilan 270622
Supplementary Data 1: RNAi screen results
						Detailed scoring				Simple scoring
Tested line	Stock nb	Stock center	gene	gene role	nb of brains analysed	single Left AB	Bilateral Abs	single right AB	single centered AB	single right AB	NOT single right AB	% single right AB	BY Corrected Chi-square test P-value	significance
UAS-Stinger	65402	BDSC	nls-GFP	control	182	0	42	140	0	140	42	23.0769	NA	NA
UAS Abl RNAi	28325	BDSC	Abl	ML	20	0	5	15	0	15	5	25	1	ns
UAS Abl RNAi	110186	VDRC	Abl	ML	21	0	10	11	0	11	10	47.619	0.648031	ns
UAS Ama RNAi	22945	VDRC	Ama	ML	20	0	2	18	0	18	2	10	1	ns
UAS Ama RNAi	33416	BDSC	Ama	ML	20	0	6	14	0	14	6	30	1	ns
UAS babo RNAi	40866	BDSC	babo	MA	20	0	9	11	0	11	9	45	1	ns
UAS babo RNAi	55871	BDSC	babo	MA	26	0	11	15	0	15	11	42.3077	1	ns
UAS beat-Ia RNAi	46815	VDRC	beat-Ia	MA	20	0	3	17	0	17	3	15	1	ns
UAS beat-Ia RNAi	64938	BDSC	beat-Ia	MA	20	0	10	10	0	10	10	50	0.431588	ns
UAS beat-Ic RNAi	64528	BDSC	beat-Ic	MA	20	0	16	4	0	4	16	80	8.23891e-05	***
UAS beat-Ic RNAi	105066	VDRC	beat-Ic	MA	20	0	3	17	0	17	3	15	1	ns
UAS beta-Spec RNAi	38533	BDSC	beta-Spec	ML	20	0	12	8	0	8	12	60	0.0533189	ns
UAS beta-Spec RNAi	42054	VDRC	beta-Spec	ML	24	0	5	19	0	19	5	20.8333	1	ns
UAS Cam RNAi	34609	BDSC	Cam	ML	20	0	10	10	0	10	10	50	0.431588	ns
UAS Cam RNAi	102004	VDRC	Cam	ML	20	0	4	14	2	14	6	30	1	ns
UAS cno RNAi	7769	VDRC	cno	ML	21	0	2	19	0	19	2	9.52381	1	ns
UAS cno RNAi	33367	BDSC	cno	ML	20	0	5	15	0	15	5	25	1	ns
UAS comm RNAi	28381	BDSC	comm	ML	21	0	7	14	0	14	7	33.3333	1	ns
UAS comm RNAi	110488	VDRC	comm	ML	20	0	9	11	0	11	9	45	1	ns
UAS Con RNAi	28967	BDSC	Con	MA	21	0	3	18	0	18	3	14.2857	1	ns
UAS Con RNAi	101187	VDRC	Con	MA	20	0	3	17	0	17	3	15	1	ns
UAS daw RNAi	34974	BDSC	daw	MA	20	0	5	15	0	15	5	25	1	ns
UAS daw RNAi	50911	BDSC	daw	MA	20	0	14	6	0	6	14	70	0.00265714	**
UAS dlp RNAi	34091	BDSC	dlp	ML	21	0	6	13	2	13	8	38.0952	1	ns
UAS dlp RNAi	100268	VDRC	dlp	ML	20	0	4	16	0	16	4	20	1	ns
UAS dock RNAi	27728	BDSC	dock	ML	20	0	5	15	0	15	5	25	1	ns
UAS dock RNAi	37524	BDSC	dock	ML	23	0	5	18	0	18	5	21.7391	1	ns
UAS drl RNAi	3048	VDRC	drl	ML	24	1	2	21	0	21	3	12.5	1	ns
UAS drl RNAi	27053	VDRC	drl	ML	20	0	10	10	0	10	10	50	0.431588	ns
UAS Dscam1 RNAi	25623	VDRC	Dscam1	ML	20	1	3	16	0	16	4	20	1	ns
UAS Dscam1 RNAi	108835	VDRC	Dscam1	ML	22	0	3	19	0	19	3	13.6364	1	ns
UAS ena RNAi	31582	BDSC	ena	ML	20	2	3	15	0	15	5	25	1	ns
UAS ena RNAi	39034	BDSC	ena	ML	20	0	5	15	0	15	5	25	1	ns
UAS Fas2 RNAi	28990	BDSC	Fas2	MA	20	0	4	16	0	16	4	20	1	ns
UAS Fas2 RNAi	34084	BDSC	Fas2	MA	20	0	3	17	0	17	3	15	1	ns
UAS fra RNAi	31664	BDSC	fra	B	20	0	11	9	0	9	11	55	0.15374	ns
UAS fra RNAi	40826	BDSC	fra	B	24	0	14	10	0	10	14	58.3333	0.0434809	*
UAS hh RNAi	25794	BDSC	hh	ML	20	0	7	13	0	13	7	35	1	ns
UAS hh RNAi	109454	VDRC	hh	ML	20	0	5	15	0	15	5	25	1	ns
UAS kuz RNAi	66958	BDSC	kuz	ML	20	0	11	9	0	9	11	55	0.15374	ns
UAS kuz RNAi	330255	VDRC	kuz	ML	20	0	9	10	1	10	10	50	0.431588	ns
UAS Lar RNAi	40938	BDSC	Lar	MA	24	0	13	11	0	11	13	54.1667	0.130651	ns
UAS Lar RNAi	107926	VDRC	Lar	MA	20	0	3	17	0	17	3	15	1	ns
UAS mmy RNAi	105829	VDRC	mmy	ML	20	0	1	19	0	19	1	5	1	ns
UAS mmy RNAi	330168	VDRC	mmy	ML	26	0	6	20	0	20	6	23.0769	1	ns
UAS mud RNAi	28074	BDSC	mud	ML	20	0	5	15	0	15	5	25	1	ns
UAS mud RNAi	35044	BDSC	mud	ML	24	0	14	10	0	10	14	58.3333	0.0434809	*
UAS NetA RNAi	108577	VDRC	NetA	B	21	0	4	17	0	17	4	19.0476	1	ns
UAS NetA RNAi	330207	VDRC	NetA	B	20	0	5	15	0	15	5	25	1	ns
UAS NetB RNAi	25861	BDSC	NetB	B	20	0	8	12	0	12	8	40	1	ns
UAS NetB RNAi	34698	BDSC	NetB	B	20	0	4	16	0	16	4	20	1	ns
UAS Nrg RNAi	37496	BDSC	Nrg	MA	20	0	9	11	0	11	9	45	1	ns
UAS Nrg RNAi	107991	VDRC	Nrg	MA	20	0	4	15	1	15	5	25	1	ns
UAS Nrt RNAi	28742	BDSC	Nrt	ML	20	0	1	19	0	19	1	5	1	ns
UAS Nrt RNAi	106080	VDRC	Nrt	ML	20	0	6	14	0	14	6	30	1	ns
UAS Nrx-IV RNAi	38192	BDSC	Nrx-IV	ML	21	0	17	4	0	4	17	80.9524	4.31656e-05	***
UAS Nrx-IV RNAi	108128	VDRC	Nrx-IV	ML	20	0	12	8	0	8	12	60	0.0533189	ns
UAS otk RNAi	30833	VDRC	otk	MA	20	0	6	14	0	14	6	30	1	ns
UAS otk RNAi	67966	BDSC	otk	MA	30	0	18	12	0	12	18	60	0.00666373	**
UAS Pak RNAi	41714	BDSC	Pak	ML	20	1	10	9	0	9	11	55	0.15374	ns
UAS Pak RNAi	62201	BDSC	Pak	ML	20	1	13	6	0	6	14	70	0.00265714	**
UAS PlexA RNAi	30483	BDSC	PlexA	B	20	0	6	14	0	14	6	30	1	ns
UAS PlexA RNAi	107004	VDRC	PlexA	B	21	0	2	19	0	19	2	9.52381	1	ns
UAS PlexB RNAi	27220	VDRC	PlexB	B	20	0	9	11	0	11	9	45	1	ns
UAS PlexB RNAi	46687	VDRC	PlexB	B	21	0	6	15	0	15	6	28.5714	1	ns
UAS Psn RNAi	27681	BDSC	Psn	ML	22	1	5	16	0	16	6	27.2727	1	ns
UAS Psn RNAi	101379	VDRC	Psn	ML	20	0	5	15	0	15	5	25	1	ns
UAS ptc RNAi	28795	BDSC	ptc	ML	20	0	5	15	0	15	5	25	1	ns
UAS ptc RNAi	330595	VDRC	ptc	ML	23	0	6	17	0	17	6	26.087	1	ns
UAS Ptp10D RNAi	8010	VDRC	Ptp10D	B	20	0	1	19	0	19	1	5	1	ns
UAS Ptp10D RNAi	39001	BDSC	Ptp10D	B	20	0	3	17	0	17	3	15	1	ns
UAS Ptp52F RNAi	39175	VDRC	Ptp52F	MA	20	0	0	20	0	20	0	0	0.714234	ns
UAS Ptp52F RNAi	64940	BDSC	Ptp52F	MA	20	0	11	9	0	9	11	55	0.15374	ns
UAS Ptp69D RNAi	38370	BDSC	Ptp69D	B	20	0	5	15	0	15	5	25	1	ns
UAS Ptp69D RNAi	104761	VDRC	Ptp69D	B	20	0	5	15	0	15	5	25	1	ns
UAS Ptp99A RNAi	57299	BDSC	Ptp99A	MA	20	0	3	17	0	17	3	15	1	ns
UAS Ptp99A RNAi	103931	VDRC	Ptp99A	MA	22	0	7	15	0	15	7	31.8182	1	ns
UAS put RNAi	39025	BDSC	put	MA	21	0	4	17	0	17	4	19.0476	1	ns
UAS put RNAi	107071	VDRC	put	MA	20	0	6	14	0	14	6	30	1	ns
UAS RhoGAP93B RNAi	31167	BDSC	RhoGAP93B	ML	20	0	10	10	0	10	10	50	0.431588	ns
UAS RhoGAP93B RNAi	100136	VDRC	RhoGAP93B	ML	20	0	6	14	0	14	6	30	1	ns
UAS RhoGAPp190 RNAi	28877	VDRC	RhoGAPp190	ML	20	0	5	15	0	15	5	25	1	ns
UAS RhoGAPp190 RNAi	43987	BDSC	RhoGAPp190	ML	20	0	6	14	0	14	6	30	1	ns
UAS RhoGEF64C RNAi	77431	BDSC	RhoGEF64C	ML	20	0	15	5	0	5	15	75	0.000584411	***
UAS RhoGEF64C RNAi	105252	VDRC	RhoGEF64C	ML	20	0	5	15	0	15	5	25	1	ns
UAS robo1 RNAi	35768	BDSC	robo1	B	20	0	11	9	0	9	11	55	0.15374	ns
UAS robo1 RNAi	39027	BDSC	robo1	B	24	0	4	20	0	20	4	16.6667	1	ns
UAS robo2 RNAi	27317	BDSC	robo2	B	20	0	4	16	0	16	4	20	1	ns
UAS robo2 RNAi	34589	BDSC	robo2	B	20	1	1	18	0	18	2	10	1	ns
UAS robo3 RNAi	29398	BDSC	robo3	ML	20	0	8	12	0	12	8	40	1	ns
UAS robo3 RNAi	44539	BDSC	robo3	ML	20	0	11	9	0	9	11	55	0.15374	ns
UAS Sdc RNAi	13322	VDRC	Sdc	B	20	0	2	18	0	18	2	10	1	ns
UAS Sdc RNAi	51723	BDSC	Sdc	B	20	0	6	14	0	14	6	30	1	ns
UAS Sema1a RNAi	34320	BDSC	Sema1a	B	20	0	7	13	0	13	7	35	1	ns
UAS Sema1a RNAi	104505	VDRC	Sema1a	B	20	0	2	18	0	18	2	10	1	ns
UAS Sema2a RNAi	15810	VDRC	Sema2a	B	21	0	7	14	0	14	7	33.3333	1	ns
UAS Sema2a RNAi	29519	BDSC	Sema2a	B	20	0	2	18	0	18	2	10	1	ns
UAS Sema2b RNAi	101842	VDRC	Sema2b	ML	20	0	4	16	0	16	4	20	1	ns
UAS Sema2b RNAi	108030	VDRC	Sema2b	ML	21	1	3	17	0	17	4	19.0476	1	ns
UAS side-VI RNAi	38809	VDRC	side-VI	MA	20	0	6	14	0	14	6	30	1	ns
UAS side-VI RNAi	103456	VDRC	side-VI	MA	20	0	5	15	0	15	5	25	1	ns
UAS Sidpn RNAi	3065	VDRC	Sidpn	MA	20	0	5	15	0	15	5	25	1	ns
UAS Sidpn RNAi	27049	VDRC	Sidpn	MA	20	0	4	16	0	16	4	20	1	ns
UAS sli RNAi	31467	BDSC	sli	B	20	0	5	15	0	15	5	25	1	ns
UAS sli RNAi	31468	BDSC	sli	B	23	0	5	18	0	18	5	21.7391	1	ns
UAS Sos RNAi	31597	BDSC	Sos	ML	20	0	6	14	0	14	6	30	1	ns
UAS Sos RNAi	34833	BDSC	Sos	ML	20	0	10	10	0	10	10	50	0.431588	ns
UAS sqh RNAi	33892	BDSC	sqh	ML	20	0	5	15	0	15	5	25	1	ns
UAS sqh RNAi	109493	VDRC	sqh	ML	20	0	2	18	0	18	2	10	1	ns
UAS Src42A RNAi	26019	VDRC	Src42A	ML	21	0	6	15	0	15	6	28.5714	1	ns
UAS Src42A RNAi	55868	BDSC	Src42A	ML	21	0	4	17	0	17	4	19.0476	1	ns
UAS Src64B RNAi	51772	BDSC	Src64B	ML	21	0	15	6	0	6	15	71.4286	0.00134424	**
UAS Src64B RNAi	62157	BDSC	Src64B	ML	20	0	12	8	0	8	12	60	0.0533189	ns
UAS stan RNAi	26022	BDSC	stan	ML	20	0	7	13	0	13	7	35	1	ns
UAS stan RNAi	107993	VDRC	stan	ML	23	0	9	14	0	14	9	39.1304	1	ns
UAS trio RNAi	27732	BDSC	trio	ML	20	0	7	13	0	13	7	35	1	ns
UAS trio RNAi	43549	BDSC	trio	ML	20	0	11	9	0	9	11	55	0.15374	ns
UAS tutl RNAi	23715	VDRC	tutl	ML	22	0	6	16	0	16	6	27.2727	1	ns
UAS tutl RNAi	108746	VDRC	tutl	ML	20	0	7	13	0	13	7	35	1	ns
UAS unc-5 RNAi	33756	BDSC	unc-5	MA	20	0	20	0	0	0	20	100	5.79877e-09	***
UAS unc-5 RNAi	8138	VDRC	unc-5	MA	20	0	10	10	0	10	10	50	0.431588	ns
UAS Wnt5 RNAi	34644	BDSC	Wnt5	ML	20	0	10	10	0	10	10	50	0.431588	ns
UAS Wnt5 RNAi	101621	VDRC	Wnt5	ML	22	0	5	17	0	17	5	22.7273	1	ns
