# Supplementary material for: Asymmetric activity of NetrinB controls laterality of the Drosophila brain
Source: Nat Commun. 2023 Feb 24;14:1052. doi: 10.1038/s41467-023-36644-4 (PMC9958012; doi:10.1038/s41467-023-36644-4)
Supplement: Supplementary file 5 — Supplementary Data 2 [file 41467_2023_36644_MOESM5_ESM.xlsx]

## Sheet: Genotypes per Figure
Supplementary Data 2: List of crosses and genotypes analysed
Figure	Condition	genotype analysed
Fig1a	wt ASYM/SYM	+ ; 72A10-LexA/+ ; 13xLexAop2-6xmCherryHA/+
Fig1b, c, d, e, f, g	wt ASYM/SYM	+ ; 72A10-LexA, 13xLexAop2-6xmCherryHA/+ ; 20XUAS-6xEGFP/38D01-Gal4
Fig1h, i	wt ASYM/SYM	+ ; 72A10-LexA/+ ; 13xLexAop2-6xEGFP/+
Fig1j, k, l, m	single cell labelling wt ASYM/SYM	hs-FLPG5.PEST/+ (or Y) ; 72A10-LexA, 13xLexAop2-6xmCherryHA/+ ; 72A10-Gal4/10xUAS(FRT.stop)myr::smGdP-HA, 10xUAS(FRT.stop)myr::smGdP-V5-THS-10xUAS(FRT.stop)myr::smGdP-FLAG
		hs-FLPG5.PEST/+ (or Y) ; 72A10-LexA, 13xLexAop2-6xmCherryHA/+ ; 72A10-Gal4/10xUAS(FRT.stop)myr::smGdP-OLLAS, 10xUAS(FRT.stop)myr::smGdP-HA, 10xUAS(FRT.stop)myr::smGdP-V5-THS-10xUAS(FRT.stop)myr::smGdP-FLAG
		R57C10-FLPG5/+ (or Y) ; 72A10-LexA, 13xLexAop2-6xmCherryHA/+ ; 72A10-Gal4/10xUAS(FRT.stop)myr::smGdP-HA, 10xUAS(FRT.stop)myr::smGdP-V5-THS-10xUAS(FRT.stop)myr::smGdP-FLAG
		R57C10-FLPG5.PEST/+ (or Y) ; 72A10-LexA, 13xLexAop2-6xmCherryHA/+ ; 72A10-Gal4/10xUAS(FRT.stop)myr::smGdP-HA, 10xUAS(FRT.stop)myr::smGdP-V5-THS-10xUAS(FRT.stop)myr::smGdP-FLAG
Fig2a, b, d, e	wt ASYM/SYM pupa	+ ; 72A10-LexA ; 13xLexAop2-6xEGFP ; +
		+ ; 72A10-LexA ; 13xLexAop2-6xmCherryHA ; +
Fig3a, b	RNAi screen	UAS-Dicer2/+ (or Y) ; 72A10-LexA, 13xLexAop2 6xmCherryHA/+ (or UAS-RNAi) ; 72A10-Gal4/+ (or UAS-RNAi)
Fig3d	per>GFP	UAS-Dicer2/+ (or Y) ; 72A10-LexA, per-Gal4/UAS-Stinger ; 13xLexAop2 6xmCherryHA/+
	per>NetB RNAi	UAS-Dicer2/+ (or Y) ; 72A10-LexA, per-Gal4/+ ; 13xLexAop2 6xmCherryHA/UAS-NetB RNAi (#25861)
	per>unc-5 RNAi	UAS-Dicer2/+ (or Y) ; 72A10-LexA, per-Gal4/+ ; 13xLexAop2 6xmCherryHA/UAS-unc-5 RNAi (#33756)
	per>fra RNAi	UAS-Dicer2/+ (or Y) ; 72A10-LexA, per-Gal4/+ ; 13xLexAop2 6xmCherryHA/UAS-fra RNAi (#40826)
	NetB-/-	NetBΔ/NetBΔ (or Y) ; 72A10-LexA, 13xLexAop2 6xmCherryHA/+ ; +
	unc-5-/-	+ ; unc-5 MI05371/unc-5 MI05371 ; 72A10-Gal4/20x>UAS-6xmCherryHA ; +
	NetA-/-	NetAΔ/NetAΔ (or Y) ; 72A10-LexA, 13xLexAop2 6xmCherryHA/+ ; +
Fig3e - Top Panel pictures	Elav>GFP (top panel)	UAS-Dicer2/+ (or Y) ; 72A10-LexA, Elav-Gal4/UAS-Stinger ; 13xLexAop2 6xmCherryHA/+
	gcm>GFP (top panel)	UAS-Dicer2/+ (or Y) ; 72A10-LexA, gcm-Gal4/UAS-Stinger ; 13xLexAop2 6xmCherryHA/+
	per>GFP (top panel)	+ ; 72A10-LexA, per-Gal4/sp ; 13xLexAop2 6xmCherryHA/20xUAS-6xEGFP
	72A10∩VT017124>GFP (top panel)	+ ; 72A10-LexA, 13xLexAop2 6xmCherryHA/72A10-p65AD ; 20xUAS-6xEGFP/VT017124-GDBD
Fig3e	Control	+ ; 72A10-LexA, 13xLexAop2-6xmCherryHA/+ ; +
	NetB mutant	NetBΔ/NetBΔ (or Y) ; 72A10-LexA, 13xLexAop2 6xmCherryHA/+ ; +
	unc-5 mutant	+ ; unc-5 MI05371/unc-5 MI05371 ; 72A10-Gal4/20x>UAS-6xmCherryHA ; +
	fra mutant	lethal
		lethal
	NetA mutant	NetAΔ/NetAΔ (or Y) ; 72A10-LexA, 13xLexAop2 6xmCherryHA/+ ; +
	Elav>GFP	UAS-Dicer2/+ (or Y) ; 72A10-LexA, Elav-Gal4/UAS-Stinger ; 13xLexAop2 6xmCherryHA/+
	Elav>NetB RNAi	UAS-Dicer2/+ (or Y) ; 72A10-LexA, Elav-Gal4/+ ; UAS-NetB RNAi (#25861)/13xLexAop2 6xmCherryHA
	Elav>unc-5 RNAi	UAS-Dicer2/+ (or Y) ; 72A10-LexA, Elav-Gal4/+ ; UAS-unc-5 RNAi (#33756)/13xLexAop2 6xmCherryHA
	Elav>fra RNAi	UAS-Dicer2/+ (or Y) ; 72A10-LexA, Elav-Gal4/+ ; UAS-fra RNAi (#31664)/13xLexAop2 6xmCherryHA
	Elav>NetA RNAi	UAS-Dicer2/+ (or Y) ; 72A10-LexA, Elav-Gal4/UAS-NetA RNAi (#330207) ; 13xLexAop2 6xmCherryHA/+
	gcm>GFP	UAS-Dicer2/+ (or Y) ; 72A10-LexA, gcm-Gal4/UAS-Stinger ; 13xLexAop2 6xmCherryHA/+
	gcm>NetB RNAi	UAS-Dicer2/+ (or Y) ; 72A10-LexA, gcm-Gal4/+ ; UAS-NetB RNAi (#25861)/13xLexAop2 6xmCherryHA
	gcm>unc-5 RNAi	UAS-Dicer2/+ (or Y) ; 72A10-LexA, gcm-Gal4/+ ; UAS-unc-5 RNAi (#33756)/13xLexAop2 6xmCherryHA
	gcm>fra RNAi	UAS-Dicer2/+ (or Y) ; 72A10-LexA, gcm-Gal4/+ ; UAS-fra RNAi (#40826)/13xLexAop2 6xmCherryHA
	gcm>NetA RNAi	UAS-Dicer2/+ (or Y) ; 72A10-LexA, gcm-Gal4/UAS-NetA RNAi (#330207) ; 13xLexAop2 6xmCherryHA/+
	per>GFP	UAS-Dicer2/+ (or Y) ; 72A10-LexA, per-Gal4/UAS-Stinger ; 13xLexAop2 6xmCherryHA/+
	per>NetB RNAi	UAS-Dicer2/+ (or Y) ; 72A10-LexA, per-Gal4/+ ; UAS-NetB RNAi (#25861)/13xLexAop2 6xmCherryHA
	per>unc-5 RNAi	UAS-Dicer2/+ (or Y) ; 72A10-LexA, per-Gal4/+ ; UAS-unc-5 RNAi (#33756)/13xLexAop2 6xmCherryHA
	per>fra RNAi	UAS-Dicer2/+ (or Y) ; 72A10-LexA, per-Gal4/+ ; UAS-fra RNAi (#40826)/13xLexAop2 6xmCherryHA
	per>NetA RNAi	UAS-Dicer2/+ (or Y) ; 72A10-LexA, per-Gal4/UAS-NetA RNAi (#330207) ; 13xLexAop2 6xmCherryHA/+
	72A10∩VT017124>GFP	UAS-Dicer2/+ (or Y) ; 72A10-LexA, 13xLexAop2 6xmCherryHA/72A10-p65AD ; UAS-Stinger/VT017124-GDBD
	72A10∩VT017124>NetB RNAi	UAS-Dicer2/+ (or Y) ; 72A10-LexA, 13xLexAop2 6xmCherryHA/72A10-p65AD ; UAS-NetB RNAi (#25861)/VT017124-GDBD
	72A10∩VT017124>unc-5 RNAi	UAS-Dicer2/+ (or Y) ; 72A10-LexA, 13xLexAop2 6xmCherryHA/72A10-p65AD ; UAS-unc-5 RNAi (#33756)/VT017124-GDBD
	72A10∩VT017124>fra RNAi	UAS-Dicer2/+ (or Y) ; 72A10-LexA, 13xLexAop2 6xmCherryHA/72A10-p65AD ; UAS-fra RNAi (#40826)/VT017124-GDBD
	72A10∩VT017124>NetA RNAi	UAS-Dicer2/+ (or Y) ; 72A10-LexA, 13xLexAop2 6xmCherryHA/72A10-p65AD ; UAS-NetA RNAi (#31288)/VT017124-GDBD
Fig4a, b	NetBΔ	hs-FLPG5.PEST, NetBΔ/Y ; 72A10-LexA, 13xLexAop2-6xmCherryHA/+ ; 72A10-Gal4/10xUAS(FRT.stop)myr::smGdP-HA, 10xUAS(FRT.stop)myr::smGdP-V5-THS-10xUAS(FRT.stop)myr::smGdP-FLAG
	72A10>unc-5 RNAi	hs-FLPG5.PEST/+ (or Y) ; 72A10-LexA, 13xLexAop2-6xmCherryHA/+ ; 72A10-Gal4/UAS-unc-5 RNAi(#33756), 10xUAS(FRT.stop)myr::smGdP-HA, 10xUAS(FRT.stop)myr::smGdP-V5-THS-10xUAS(FRT.stop)myr::smGdP-FLAG
Fig4c, d, f, g	NetBΔ	NetBΔ ; 72A10-LexA ; 13xLexAop2 6xEGFP
		NetBΔ ; 72A10-LexA ; 13xLexAop2 6xmCherryHA
Fig4h	NetB RNAi sensitivity period	UAS-Dicer2/UAS-Dicer2 (or Y) ; 72A10-LexA, Elav-Gal4/tubP-Gal80ts ; UAS-NetB RNAi (#25861)/13xLexAop2 6xmCherryHA
	unc-5 RNAi sensitivity period	UAS-Dicer2/UAS-Dicer2 (or Y) ; 72A10-LexA, Elav-Gal4/tubP-Gal80ts ; UAS-unc-5 RNAi (#33756)/13xLexAop2 6xmCherryHA
Fig5a,b	unc-5 RNAi clones	FRT19A/hsFlp, FRT19A, tubP-Gal80ts ; per-Gal4, 20XUAS-6xEGFP/72A10-LexA, 13xLexAop2 6xmCherryHA/CyO ; UAS-unc-5 RNAi (#33756)/+
	unc-5 RNAi clones - control -	FRT19A/hsFlp, FRT19A, tubP-Gal80ts ; per-Gal4, 20XUAS-6xEGFP/72A10-LexA, 13xLexAop2 6xmCherryHA/CyO ; UAS-unc-5 RNAi (#33756)/+
	unc-5 RNAi clones - control +	FRT19A/Y ; per-Gal4, 20XUAS-6xEGFP/72A10-LexA, 13xLexAop2 6xmCherryHA/CyO ; UAS-unc-5 RNAi (#33756)/+
Fig5a, c	NetB RNAi clones	FRT19A/hsFlp, FRT19A, tubP-Gal80ts ; per-Gal4, 20XUAS-6xEGFP/72A10-LexA, 13xLexAop2 6xmCherryHA/CyO ; UAS-unc-5 RNAi (#33756)/UAS-Dicer2
	NetB RNAi clones - control -	FRT19A/hsFlp, FRT19A, tubP-Gal80ts ; per-Gal4, 20XUAS-6xEGFP/72A10-LexA, 13xLexAop2 6xmCherryHA/CyO ; UAS-unc-5 RNAi (#33756)/UAS-Dicer2
	NetB RNAi clones - control +	FRT19A/Y ; per-Gal4, 20XUAS-6xEGFP/72A10-LexA, 13xLexAop2 6xmCherryHA/CyO ; UAS-unc-5 RNAi (#33756)/UAS-Dicer2
Fig6b	per-Gal4/+	w+/w1118 ; per-Gal4/+ ; + [CS]
	+/UAS-unc-5 RNAi	w+/w1118 ; + ; UAS-unc-5 RNAi (#33756)/+ [CS]
	per-Gal4>UAS-unc-5 RNAi	w1118 ; per-Gal4/+ ; UAS-unc-5 RNAi (#33756)/+ [CS]
Fig6c	per-Gal4	w+ ; per-Gal4 ; + [CS]
	UAS-unc-5 RNAi	w+ ; + ; UAS-unc-5 RNAi (#33756) [CS]
	per-Gal4>UAS-unc-5 RNAi	w+ ; per-Gal4/+ ; UAS-unc-5 RNAi (#33756) /+ [CS]
Supp Fig1a, b, c	wt ASYM/SYM	+ ; 72A10-LexA/+ ; 13xLexAop2-6xEGFP/+
	NetB Delta	NetBΔ ; 72A10-LexA/+ ; 13xLexAop2 6xEGFP/+
	72A10>unc-5 RNAi	+ ; 72A10-LexA, 13xLexAop2-6xEGFP/+ ; UAS-unc-5 RNAi (#33756)/72A10-Gal4
Supp Fig2a	Control	+ ; 72A10-LexA, 13xLexAop2-6xmCherryHA/+ ; +
	Df(3L)H99/+	+ ; 72A10-LexA, 13xLexAop2-6xmCherryHA/+ ; Df(3L)H99/+
	per>P35	+ ; 72A10-LexA, per-Gal4/+ ; 13xLexAop2-6xmCherryHA/UAS-P35
Supp Fig2b	Control	+ ; 72A10-LexA, 13xLexAop2-6xmCherryHA/+ ; +
	Myo1DK2	+ ; Myo1DK2/Myo1DK2 ; 72A10-Gal4/20xUAS-6xmCherryHA
Supp Fig2c	gcm>GFP	UAS-Dicer2/+ (or Y) ; 72A10-LexA, gcm-Gal4/+ ; UAS-Stinger/13xLexAop2-6xmCherryHA
	gcm>Nrx-IV RNAi	UAS-Dicer2/+ (or Y) ; 72A10-LexA, gcm-Gal4/UAS-NrxIV RNAi (#38192) ; 13xLexAop2-6xmCherryHA/+
	gcm>Src64B RNAi	UAS-Dicer2/+ (or Y) ; 72A10-LexA, gcm-Gal4/UAS-Src64B RNAi (#51772) ; 13xLexAop2-6xmCherryHA/+
	gcm>mud RNAi	UAS-Dicer2/+ (or Y) ; 72A10-LexA, gcm-Gal4/+ ; UAS-mud RNAi (#35044)/13xLexAop2-6xmCherryHA
	gcm>otk RNAi	UAS-Dicer2/+ (or Y) ; 72A10-LexA, gcm-Gal4/UAS-otk RNAi (#67966) ; 13xLexAop2-6xmCherryHA/+
	gcm>daw RNAi	UAS-Dicer2/+ (or Y) ; 72A10-LexA, gcm-Gal4/UAS-daw RNAi (#50911) ; 13xLexAop2-6xmCherryHA/+
	gcm>beat-Ic RNAi	UAS-Dicer2/+ (or Y) ; 72A10-LexA, gcm-Gal4/UAS-beat-Ic RNAi (#64528) ; 13xLexAop2-6xmCherryHA/+
	gcm>RhoGEF64C RNAi	UAS-Dicer2/+ (or Y) ; 72A10-LexA, gcm-Gal4/UAS-RhoGEF64C RNAi (#77431) ; 13xLexAop2-6xmCherryHA/+
	gcm>Pak RNAi	UAS-Dicer2/+ (or Y) ; 72A10-LexA, gcm-Gal4/UAS-Pak RNAi (#62201) ; 13xLexAop2-6xmCherryHA/+
	gcm>fra RNAi	UAS-Dicer2/+ (or Y) ; 72A10-LexA, gcm-Gal4/+ ; UAS-fra RNAi (#40826)/13xLexAop2-6xmCherryHA
	gcm>unc-5 RNAi	UAS-Dicer2/+ (or Y) ; 72A10-LexA, gcm-Gal4/+ ; UAS-unc-5 RNAi (#33756)/13xLexAop2-6xmCherryHA
Supp Fig2d	Control	+ ; 72A10-LexA, 13xLexAop2-6xmCherryHA/+ ; +
	NetAΔ	NetAΔ ; 72A10-LexA, 13xLexAop2-6xmCherryHA/+ ; +
	NetBΔ	NetBΔ ; 72A10-LexA, 13xLexAop2-6xmCherryHA/+ ; +
	NetBΔ/+	NetBΔ/+ ; 72A10-LexA, 13xLexAop2-6xmCherryHA/+ ; +
	NetAΔ ; NetBmyc	NetAΔ, NetBmyc ; 72A10-LexA, 13xLexAop2-6xmCherryHA/+ ; +
	NetAΔ ; NetBmyc/+	NetAΔ, NetBmyc/+ ; 72A10-LexA, 13xLexAop2-6xmCherryHA/+ ; +
	NetAΔ ; NetBmyc/NetBΔ	NetAΔ, NetBmyc/NetBΔ ; 72A10-LexA, 13xLexAop2-6xmCherryHA/+ ; +
	NetAΔ ; NetB-TM	NetAΔ, NetB-TM ; 72A10-LexA, 13xLexAop2-6xmCherryHA/+ ; +
	NetAΔ ; NetB-TM/+	NetAΔ, NetB-TM/+ ; 72A10-LexA, 13xLexAop2-6xmCherryHA/+ ; +
	NetB-TJ>/+ ;; >RFP/+	NetB-TJ-Gal4/+ ; 72A10-LexA, 13xLexAop2-6xeGFP/+ ; 20XUAS-6xmCherryHA/+
	NetB::GFP MI10467	NetB::GFP MI10467 ; 72A10-LexA, 13xLexAop2-6xmCherryHA/+ ; +
	NetB::GFP MI10467/+	NetB::GFP MI10467/+ ; 72A10-LexA, 13xLexAop2-6xmCherryHA/+ ; +
	NetB::GFP BA00253	NetB::GFP BA00253 ; 72A10-LexA, 13xLexAop2-6xmCherryHA/+ ; +
	NetB::GFP BA00253/+	NetB::GFP BA00253/+ ; 72A10-LexA, 13xLexAop2-6xmCherryHA/+ ; +
	NetB::GFP CPTI168	NetB::GFP CPTI168 ; 72A10-LexA, 13xLexAop2-6xmCherryHA/+ ; +
	NetB::GFP CPTI168/+	NetB::GFP CPTI168/+ ; 72A10-LexA, 13xLexAop2-6xmCherryHA/+ ; +
	unc-5::GFP/+	+ ; unc-5::GFP MI05371/72A10-LexA, 13xLexAop2-6xmCherryHA ; +
Supp Fig3	wt ASYM/SYM pupa	+ ; 7A10-LexA ; 13xLexAop2-6xEGFP ; +
		+ ; 7A10-LexA ; 13xLexAop2-6xmCherryHA ; +
Supp Fig4	unc::GFP expression	+ ; unc-5::GFP MI05371/per-Gal4, 20xUAS-6xmCherryHA ; +
Supp Fig5	per>unc-5 RNAi [CS]	w1118 ; per-Gal4/+ ; UAS-unc-5 RNAi/+ [CS]
		Crosses
Figure	Condition	virgins	males
Fig1a	wt ASYM/SYM	w1118	72A10-LexA/CyO ; 13xLexAop2-6xmCherryHA/TM3, sb
Fig1b, c, d, e, f, g	wt ASYM/SYM	72A10-LexA, 13xLexAop2-6xmCherryHA/CyO, Bacc::GFP ; 20XUAS-6xEGFP	38D01-Gal4
Fig1h, i	wt ASYM/SYM	w1118	72A10-LexA ; 13xLexAop2-6xEGFP
Fig1j, k, l, m	single cell labelling wt ASYM/SYM	MCFO1	72A10-LexA, 13xLexAop2-6xmCherryHA/CyO ; 72A10-Gal4/TM3, sb
		MCFO2	72A10-LexA, 13xLexAop2-6xmCherryHA/CyO ; 72A10-Gal4/TM3, sb
		MCFO4	72A10-LexA, 13xLexAop2-6xmCherryHA/CyO ; 72A10-Gal4/TM3, sb
		MCFO5	72A10-LexA, 13xLexAop2-6xmCherryHA/CyO ; 72A10-Gal4/TM3, sb
Fig2a, b, d, e	wt ASYM/SYM pupa	no cross done	no cross done
Fig3a, b	RNAi screen	UAS-Dicer2 ; 72A10-LexA, 13xLexAop2 6xmCherryHA/CyO ; 72A10-Gal4/TM6b	UAS-RNAi (see list in Table S1)
Fig3d	per>GFP	UAS-Dicer2 ; 72A10-LexA, per-Gal4/CyO ; 13xLexAop2 6xmCherryHA	UAS-Stinger (II)
	per>NetB RNAi	UAS-Dicer2 ; 72A10-LexA, per-Gal4/CyO ; 13xLexAop2 6xmCherryHA	UAS-NetB RNAi (#25861)
	per>unc-5 RNAi	UAS-Dicer2 ; 72A10-LexA, per-Gal4/CyO ; 13xLexAop2 6xmCherryHA	UAS-unc-5 RNAi (#33756)
	per>fra RNAi	UAS-Dicer2 ; 72A10-LexA, per-Gal4/CyO ; 13xLexAop2 6xmCherryHA	UAS-fra RNAi (#40826)
	NetB-/-	NetBΔ/NetBΔ ; 72A10-LexA, 13xLexAop2 6xmCherryHA/+	NetBΔ
	unc-5-/-	unc-5 MI05371/CyO ; 20x>UAS-6xmCherryHA/TM3	unc-5 MI05371/CyO ; 72A10-Gal4/TM3, sb
	NetA-/-	NetAΔ/NetAΔ ; 72A10-LexA, 13xLexAop2 6xmCherryHA/+	NetAΔ
Fig3e - Top Panel pictures	Elav>GFP (top panel)	UAS-Dicer2 ; 72A10-LexA, Elav-Gal4/CyO ; 13xLexAop2 6xmCherryHA	UAS-Stinger (II)
	gcm>GFP (top panel)	UAS-Dicer2 ; 72A10-LexA, gcm-Gal4/CyO ; 13xLexAop2 6xmCherryHA	UAS-Stinger (II)
	per>GFP (top panel)	72A10-LexA, per-Gal4/CyO ; 13xLexAop2 6xmCherryHA	sp/CyO, Bacc::GFP ; 20xUAS-6xEGFP
	72A10∩VT017124>GFP (top panel)	72A10-LexA, 13xLexAop2 6xmCherryHA/CyO, Bacc::GFP ; 20xUAS-6xEGFP	72A10-p65AD ; VT017124-GDBD
Fig3e	Control	w1118	72A10-LexA, 13xLexAop2 6xmCherryHA/CyO, Tb
	NetB mutant	NetBΔ/NetBΔ ; 72A10-LexA, 13xLexAop2 6xmCherryHA/+	NetBΔ
	unc-5 mutant	unc-5 MI05371/CyO ; 20x>UAS-6xmCherryHA/TM3	unc-5 MI05371/CyO ; 72A10-Gal4/TM3, sb
	fra mutant	FRTG13, fra[3]/CyO ; 72A10-Gal4/TM3, sb	FRTG13, fra[3]/CyO ; 20XUAS-6xmCherryHA
		FRTG13, fra[4]/CyO ; 72A10-Gal4/TM3, sb	FRTG13, fra[4]/CyO ; 20XUAS-6xmCherryHA
	NetA mutant	NetAΔ/NetAΔ ; 72A10-LexA, 13xLexAop2 6xmCherryHA/+	NetAΔ
	Elav>GFP	UAS-Dicer2 ; 72A10-LexA, Elav-Gal4/CyO ; 13xLexAop2 6xmCherryHA	UAS-Stinger
	Elav>NetB RNAi	UAS-Dicer2 ; 72A10-LexA, Elav-Gal4/CyO ; 13xLexAop2 6xmCherryHA	UAS-NetB RNAi (#25861)
	Elav>unc-5 RNAi	UAS-Dicer2 ; 72A10-LexA, Elav-Gal4/CyO ; 13xLexAop2 6xmCherryHA	UAS-unc-5 RNAi (#33756)
	Elav>fra RNAi	UAS-Dicer2 ; 72A10-LexA, Elav-Gal4/CyO ; 13xLexAop2 6xmCherryHA	UAS-fra RNAi (#31664)
	Elav>NetA RNAi	UAS-Dicer2 ; 72A10-LexA, Elav-Gal4/CyO ; 13xLexAop2 6xmCherryHA	UAS-NetA RNAi (#330207)
	gcm>GFP	UAS-Dicer2 ; 72A10-LexA, gcm-Gal4/CyO ; 13xLexAop2 6xmCherryHA	UAS-Stinger
	gcm>NetB RNAi	UAS-Dicer2 ; 72A10-LexA, gcm-Gal4/CyO ; 13xLexAop2 6xmCherryHA	UAS-NetB RNAi (#25861)
	gcm>unc-5 RNAi	UAS-Dicer2 ; 72A10-LexA, gcm-Gal4/CyO ; 13xLexAop2 6xmCherryHA	UAS-unc-5 RNAi (#33756)
	gcm>fra RNAi	UAS-Dicer2 ; 72A10-LexA, gcm-Gal4/CyO ; 13xLexAop2 6xmCherryHA	UAS-fra RNAi (#40826)
	gcm>NetA RNAi	UAS-Dicer2 ; 72A10-LexA, gcm-Gal4/CyO ; 13xLexAop2 6xmCherryHA	UAS-NetA RNAi (#330207)
	per>GFP	UAS-Dicer2 ; 72A10-LexA, per-Gal4/CyO ; 13xLexAop2 6xmCherryHA	UAS-Stinger
	per>NetB RNAi	UAS-Dicer2 ; 72A10-LexA, per-Gal4/CyO ; 13xLexAop2 6xmCherryHA	UAS-NetB RNAi (#25861)
	per>unc-5 RNAi	UAS-Dicer2 ; 72A10-LexA, per-Gal4/CyO ; 13xLexAop2 6xmCherryHA	UAS-unc-5 RNAi (#33756)
	per>fra RNAi	UAS-Dicer2 ; 72A10-LexA, per-Gal4/CyO ; 13xLexAop2 6xmCherryHA	UAS-fra RNAi (#40826)
	per>NetA RNAi	UAS-Dicer2 ; 72A10-LexA, per-Gal4/CyO ; 13xLexAop2 6xmCherryHA	UAS-NetA RNAi (#330207)
	72A10∩VT017124>GFP	UAS-Dicer2 ; 72A10-LexA, 13xLexAop2 6xmCherryHA/CyO ; UAS-Stinger	72A10-p65AD ; VT017124-GDBD
	72A10∩VT017124>NetB RNAi	UAS-Dicer2 ; 72A10-LexA, 13xLexAop2 6xmCherryHA/CyO ; UAS-NetB RNAi (#25861)	72A10-p65AD ; VT017124-GDBD
	72A10∩VT017124>unc-5 RNAi	UAS-Dicer2 ; 72A10-LexA, 13xLexAop2 6xmCherryHA/CyO ; UAS-unc-5 RNAi (#33756)	72A10-p65AD ; VT017124-GDBD
	72A10∩VT017124>fra RNAi	UAS-Dicer2 ; 72A10-LexA, 13xLexAop2 6xmCherryHA/CyO ; UAS-fra RNAi (#40826)	72A10-p65AD ; VT017124-GDBD
	72A10∩VT017124>NetA RNAi	UAS-Dicer2 ; 72A10-LexA, 13xLexAop2 6xmCherryHA/CyO ; UAS-NetA RNAi (#31288)	72A10-p65AD ; VT017124-GDBD
Fig4a, b	NetBΔ	hs-FLPG5.PEST, NetBΔ ;; 10xUAS(FRT.stop)myr::smGdP-HA, 10xUAS(FRT.stop)myr::smGdP-V5-THS-10xUAS(FRT.stop)myr::smGdP-FLAG	72A10-LexA, 13xLexAop2-6xmCherryHA/CyO ; 72A10-Gal4/TM3, sb
	72A10>unc-5 RNAi	hs-FLPG5.PEST ;; UAS-unc-5 RNAi(#33756), 10xUAS(FRT.stop)myr::smGdP-HA, 10xUAS(FRT.stop)myr::smGdP-V5-THS-10xUAS(FRT.stop)myr::smGdP-FLAG	72A10-LexA, 13xLexAop2-6xmCherryHA/CyO ; 72A10-Gal4/TM3, sb
Fig4c, d, f, g	NetBΔ	no cross done	no cross done
Fig4h	NetB RNAi sensitivity period	UAS-Dicer2 ; tubP-Gal80ts ; UAS-NetB RNAi (#25861)	UAS-Dicer2 ; 72A10-LexA, Elav-Gal4/CyO ; 13xLexAop2 6xmCherryHA
	unc-5 RNAi sensitivity period	UAS-Dicer2 ; tubP-Gal80ts ; UAS-unc-5 RNAi (#33756)	UAS-Dicer2 ; 72A10-LexA, Elav-Gal4/CyO ; 13xLexAop2 6xmCherryHA
Fig5a,b	unc-5 RNAi clones	FRT19A ; per-Gal4, 20XUAS-6xEGFP/CyO	hsFlp, FRT19A, tubP-Gal80ts ; 72A10-LexA, 13xLexAop2 6xmCherryHA/CyO ; UAS-unc-5 RNAi (#33756)
	unc-5 RNAi clones - control -	FRT19A ; per-Gal4, 20XUAS-6xEGFP/CyO	hsFlp, FRT19A, tubP-Gal80ts ; 72A10-LexA, 13xLexAop2 6xmCherryHA/CyO ; UAS-unc-5 RNAi (#33756)
	unc-5 RNAi clones - control +	FRT19A ; per-Gal4, 20XUAS-6xEGFP/CyO	hsFlp, FRT19A, tubP-Gal80ts ; 72A10-LexA, 13xLexAop2 6xmCherryHA/CyO ; UAS-unc-5 RNAi (#33756)
Fig5a, c	NetB RNAi clones	FRT19A ; per-Gal4, 20XUAS-6xEGFP/CyO ; UAS-Dicer2	hsFlp, FRT19A, tubP-Gal80ts ; 72A10-LexA, 13xLexAop2 6xmCherryHA/CyO ; UAS-NetB RNAi (#25861)
	NetB RNAi clones - control -	FRT19A ; per-Gal4, 20XUAS-6xEGFP/CyO ; UAS-Dicer2	hsFlp, FRT19A, tubP-Gal80ts ; 72A10-LexA, 13xLexAop2 6xmCherryHA/CyO ; UAS-NetB RNAi (#25861)
	NetB RNAi clones - control +	FRT19A ; per-Gal4, 20XUAS-6xEGFP/CyO ; UAS-Dicer2	hsFlp, FRT19A, tubP-Gal80ts ; 72A10-LexA, 13xLexAop2 6xmCherryHA/CyO ; UAS-NetB RNAi (#25861)
Fig6b	per-Gal4/+	w+ [CS]	w1118 ; per-Gal4 [CS]
	+/UAS-unc-5 RNAi	w+ [CS]	w1118 ;; UAS-unc-5 RNAi (#33756) [CS]
	per-Gal4>UAS-unc-5 RNAi	w1118 ; per-Gal4 [CS]	w1118 ;; UAS-unc-5 RNAi (#33756) [CS]
Fig6c	per-Gal4	no cross done	no cross done
	UAS-unc-5 RNAi	no cross done	no cross done
	per-Gal4>UAS-unc-5 RNAi	w+ ; per-Gal4 [CS]	w+ ;; UAS-unc-5 RNAi (#33756) [CS]
Supp Fig1a, b, c	wt ASYM/SYM	w1118	72A10-LexA ; 13xLexAop2-6xEGFP
	NetB Delta	NetBΔ ; 72A10-LexA ; 13xLexAop2 6xEGFP	NetBΔ
	72A10>unc-5 RNAi	72A10-LexA, 13xLexAop2-6xEGFP/CyO ; UAS-unc-5 RNAi (#33756)/TM3, sb	72A10-Gal4/TM3, sb
Supp Fig2a	Control	w1118	72A10-LexA, 13xLexAop2 6xmCherryHA/CyO, Tb
	Df(3L)H99/+	72A10-LexA, 13xLexAop2 6xmCherryHA/CyO, Tb	Df(3L)H99/TM3, sb
	per>P35	72A10-LexA, per-Gal4/CyO ; 13xLexAop2-6xmCherryHA	UAS-P35
Supp Fig2b	Control	w1118	72A10-LexA, 13xLexAop2 6xmCherryHA/CyO, Tb
	Myo1DK2	Myo1DK2/CyO ; 20xUAS-6xmCherryHA	Myo1DK2/CyO ; 72A10-Gal4/TM3, sb
Supp Fig2c	gcm>GFP	UAS-Dicer2 ; 72A10-LexA, gcm-Gal4/CyO ; 13xLexAop2-6xmCherryHA	UAS-Stinger
	gcm>Nrx-IV RNAi	UAS-Dicer2 ; 72A10-LexA, gcm-Gal4/CyO ; 13xLexAop2-6xmCherryHA	UAS-NrxIV RNAi (#38192)
	gcm>Src64B RNAi	UAS-Dicer2 ; 72A10-LexA, gcm-Gal4/CyO ; 13xLexAop2-6xmCherryHA	UAS-Src64B RNAi (#51772)
	gcm>mud RNAi	UAS-Dicer2 ; 72A10-LexA, gcm-Gal4/CyO ; 13xLexAop2-6xmCherryHA	UAS-mud RNAi (#35044)
	gcm>otk RNAi	UAS-Dicer2 ; 72A10-LexA, gcm-Gal4/CyO ; 13xLexAop2-6xmCherryHA	UAS-otk RNAi (#67966)
	gcm>daw RNAi	UAS-Dicer2 ; 72A10-LexA, gcm-Gal4/CyO ; 13xLexAop2-6xmCherryHA	UAS-daw RNAi (#50911)
	gcm>beat-Ic RNAi	UAS-Dicer2 ; 72A10-LexA, gcm-Gal4/CyO ; 13xLexAop2-6xmCherryHA	UAS-beat-Ic RNAi (#64528)
	gcm>RhoGEF64C RNAi	UAS-Dicer2 ; 72A10-LexA, gcm-Gal4/CyO ; 13xLexAop2-6xmCherryHA	UAS-RhoGEF64C RNAi (#77431)
	gcm>Pak RNAi	UAS-Dicer2 ; 72A10-LexA, gcm-Gal4/CyO ; 13xLexAop2-6xmCherryHA	UAS-Pak RNAi (#62201)
	gcm>fra RNAi	UAS-Dicer2 ; 72A10-LexA, gcm-Gal4/CyO ; 13xLexAop2-6xmCherryHA	UAS-fra RNAi (#40826)
	gcm>unc-5 RNAi	UAS-Dicer2 ; 72A10-LexA, gcm-Gal4/CyO ; 13xLexAop2-6xmCherryHA	UAS-unc-5 RNAi (#33756)
Supp Fig2d	Control	w1118	72A10-LexA, 13xLexAop2 6xmCherryHA/CyO, Tb
	NetAΔ	NetAΔ ; 72A10-LexA, 13xLexAop2-6xmCherryHA/CyO	NetAΔ
	NetBΔ	NetBΔ ; 72A10-LexA, 13xLexAop2-6xmCherryHA/CyO	NetBΔ
	NetBΔ/+	NetBΔ ; 72A10-LexA, 13xLexAop2-6xmCherryHA/CyO	w1118
	NetAΔ ; NetBmyc	NetAΔ, NetBmyc ; 72A10-LexA, 13xLexAop2-6xmCherryHA/CyO	NetAΔ, NetBmyc
	NetAΔ ; NetBmyc/+	NetAΔ, NetBmyc ; 72A10-LexA, 13xLexAop2-6xmCherryHA/CyO	w1118
	NetAΔ ; NetBmyc/NetBΔ	NetBΔ ; 72A10-LexA, 13xLexAop2-6xmCherryHA/CyO	NetAΔ, NetBmyc
	NetAΔ ; NetB-TM	NetAΔ, NetB-TM ; 72A10-LexA, 13xLexAop2-6xmCherryHA/CyO	NetAΔ, NetB-TM
	NetAΔ ; NetB-TM/+	NetAΔ, NetB-TM ; 72A10-LexA, 13xLexAop2-6xmCherryHA/CyO	w1118
	NetB-TJ>/+ ;; >RFP/+	72A10-LexA, 13xLexAop2-6xeGFP/CyO ; 20XUAS-6xmCherryHA/TM3	NetB-TJ-Gal4
	NetB::GFP MI10467	NetB::GFP MI10467	NetB::GFP MI10467 ; 72A10-LexA, 13xLexAop2-6xmCherryHA/CyO
	NetB::GFP MI10467/+	w1118	NetB::GFP MI10467 ; 72A10-LexA, 13xLexAop2-6xmCherryHA/CyO
	NetB::GFP BA00253	NetB::GFP BA00253	NetB::GFP BA00253 ; 72A10-LexA, 13xLexAop2-6xmCherryHA/CyO
	NetB::GFP BA00253/+	w1118	NetB::GFP BA00253 ; 72A10-LexA, 13xLexAop2-6xmCherryHA/CyO
	NetB::GFP CPTI168	NetB::GFP CPTI168	NetB::GFP CPTI168 ; 72A10-LexA, 13xLexAop2-6xmCherryHA/CyO
	NetB::GFP CPTI168/+	w1118	NetB::GFP CPTI168 ; 72A10-LexA, 13xLexAop2-6xmCherryHA/CyO
	unc-5::GFP/+	72A10-LexA, 13xLexAop2-6xmCherryHA/CyO, Tb	unc-5::GFP MI05371/CyO, Tb
Supp Fig3	wt ASYM/SYM pupa	no cross done	no cross done
Supp Fig4	unc::GFP expression	per-Gal4, 20xUAS-6xmCherryHA/CyO, Tb	unc-5::GFP MI05371/CyO, Tb
Supp Fig6	per>unc-5 RNAi [CS]	w1118 ; per-Gal4 [CS]	w1118 ;; UAS-unc-5 RNAi [CS]
