# Supplementary material for: Asymmetric activity of NetrinB controls laterality of the Drosophila brain
Source: Nat Commun. 2023 Feb 24;14:1052. doi: 10.1038/s41467-023-36644-4 (PMC9958012; doi:10.1038/s41467-023-36644-4)
Supplement: Supplementary file 8 — Source Data [file 41467_2023_36644_MOESM8_ESM.xlsx]

## Sheet: Fig. 1 h, i and Fig. S1 a, b
	Fig. 1 h, i and Supp Fig. 1 a: H-neurons AB projection volume (µm3)									Fig. 1 h, i and Supp Fig. 1 b: H-neurons cell body numbers
	wildtype ASYM		wildtype SYM		NetB Delta		72A10>unc-5 RNAi			wildtype ASYM		wildtype SYM		NetB Delta		72A10>unc-5 RNAi
	Left	Right	Left	Right	Left	Right	Left	Right		Left	Right	Left	Right	Left	Right	Left	Right
	0	418	265	634	277	687	234	296		10	10	9	10	7	8	8	10
	0	411	263	390	339	895	89.3	413		10	9	10	9	9	9	9	7
	0	477	187	356	360	625	203	275		9	9	9	10	7	8	6	9
	0	477	285	281	302	867	199	565		7	10	9	8	8	6	9	8
	0	414	79.5	376	313	646	165	441		8	8	8	11	9	9	10	8
	0	454	167	369	126	617	59.9	444		12	9	9	10	10	8	11	10
	0	456	165	315	386	764	102	381		10	9	8	9	8	8	9	8
	0	484	337	231	373	1015	176	410		6	8	8	8	9	9	9	9
	0	477	158	401	386	720	214	443		8	12	7	5	10	9	7	8
	0	606	135	540	541	653	126	304		8	8			8	7	10	6
	0	730			448	787	44.1	288		8	8			9	10	8	6
	0	476			432	611	1.47	272		9	9			8	10	8	9
	0	570			550	859	22.5	377		8	7			8	8
	0	601			289	720				11	8			8	10
	0	744			429	693								8	7
	0	667			441	632								8	8
					420	664

## Sheet: Fig. 2 b
	Fig. 2 b: Phenotypic analysis of wild type H-neurons development
			Brains analysed with genotype : "+ ; 72A10‐LexA ; 13xLexAop2‐6xEGFP ; +"
			Hrs After Puparium Formation (APF)
			28h	30h	32h	34h	36h	38h	40h	42h	44h	46h	48h
	Phenotypes	AB nucleation	6	2	0	0	0	0	0	0	0	0	0
		AB Bilateral (SYM)	4	7	8	8	4	4	2	2	0	1	1
		AB Bilateral with right bias	0	1	2	2	3	5	4	3	2	2	0
		AB asymmetrical (ASYM)	0	0	0	0	2	1	4	5	8	7	9
		Total	10	10	10	10	9	10	10	10	10	10	10
			Brains analysed with genotype : "+ ; 72A10‐LexA ; 13xLexAop2‐6xmCherryHA ; +"
			Hrs After Puparium Formation (APF)
			28h	30h	32h	34h	36h	38h	40h	42h	44h	46h	48h
	Phenotypes	AB nucleation	2	0	1	0	0	0	0	0	0	0	0
		AB Bilateral (SYM)	3	2	2	0	0	0	0	1	2	0	0
		AB Bilateral with right bias	0	1	3	1	1	0	2	3	0	3	0
		AB asymmetrical (ASYM)	0	0	0	0	0	1	0	3	2	2	0
		Total	5	3	6	1	1	1	2	7	4	5	0
			All brains analysed
			Hrs After Puparium Formation (APF)
			28h	30h	32h	34h	36h	38h	40h	42h	44h	46h	48h
	Phenotypes	AB nucleation	8	2	1	0	0	0	0	0	0	0	0
		AB Bilateral (SYM)	7	9	10	8	4	4	2	3	2	1	1
		AB Bilateral with right bias	0	2	5	3	4	5	6	6	2	5	0
		AB asymmetrical (ASYM)	0	0	0	0	2	2	4	8	10	9	9
		Total	15	13	16	11	10	11	12	17	14	15	10

## Sheet: Fig. 2 d, e and Fig. S3
	Fig. 2 d, e and Supp Fig. 3: Morphometric analysis of wild type H-neurons development
		AB projections volume (µm3)		H-neurons cell body number		AB signal intensity (AU)		Dorsal branch lengths (µm)		Primary branch lengths (µm)
		Left	Right	Left	Right	Left	Right	Left	Right	Left	Right
	28hrs APF	87	202	7	10	875	946	159	149	94	73.5
		25.136	37.28	6	4	1368	1911	ND	ND	ND	ND
		106	151	8	10	1355	1419	170	164.9	105	76.1
		150	134	5	5	1117	1121	189.1	180.4	67.2	69.8
		89.2	215	6	7	1124	1177	221	168	84.8	72.2
		93.9	138	6	9	1581	1373	221	188.3	76.9	131
		119	334	9	7	2221	2354	187	215	102	116
		174	269	11	10	1809	1929	193	237.8	95.5	117
		182	182	3	6	1025	1118	181	201.5	88	43.3
		146	383	5	4	389	310	123	123	82.2	77.1
	30hrs APF	277	425	12	ND	1015	1231	145	147	103	115
		96	137	5	7	1553	1580	272	199.8	99.8	81.4
		320	481	11	10	3172	2973	216	196	134	135
		140	115	8	9	1395	1376	224	189	147	127
		343	315	7	4	1406	1504	182	172.1	130	93
		179	103	5	7	4757	3524	ND	204.2	ND	69.5
		124	151	10	9	1953	2158	174	197.1	117	48.4
		291	947	11	9	2445	3108	182	218	126	129
		85	215	7	15	4682	5396	139	137	77.2	77.7
		96.1	136	11	11	4513	4113	143	144	98.2	89.5
	32hrs APF	306	369	13	13	2236	2214	153	151	86.4	113
		140	253	14	12	1442	1614	143	138	103	91.6
		166	320	11	12	2127	2430	178.6	183	114	97.9
		126	283	12	9	4987	5743	172	202	110	123
		151	469	11	10	2245	2479	208	170.5	131.4	66.1
		160	253	9	10	2063	2308	137	165	72.1	42.7
		72.1	171	ND	ND	2831	3437	109	100	58.7	54.1
		98.8	226	ND	9	257	312	120	127	67.2	60.5
		139	310	ND	9	411	512	ND	131	88.5	71.1
		74.2	236	11	7	387	382	122	119	64.6	68.6
	34hrs APF	165	466	10	11	4680	4982	169	156	95.6	104
		276	1006	11	10	1854	2563	178	173	108	123
		171	674	12	11	2443	3222	161	142	121	92.1
		156	236	12	12	4303	4625	119	122	69	86.4
		180	328	9	9	1221	1497	167	184	136	118
		157	300	13	9	2616	2889	147	165	122	126
		228	274	11	10	1252	1709	165	209	86	52.6
		162	374	11	11	1273	1662	154	160	115	111
		139	379	9	10	1581	1704	155	148	101	113
		115.04	174.1	9	8	1108	1180	165	147.7	115	110
	36hrs APF	153	343	12	14	8390	9201	154	139	94.5	115
		0	569	14	12	0	4408	159	155	135	145
		88.7	412	8	11	3385	3716	191	182	92.6	110
		0	329	11	10	0	3268	180	179	113	110
		106	488	10	13	2799	3552	201	205	133	117
		135	134	10	8	1433	1384	154	127	102	97.1
		107	228	ND	11	2485	2622	156	175	116	107
		60.6	315	10	14	2101	2461	162	197	131	133
		108	299	9	9	6419	7507	191	169	148	127
	38hrs APF	69.1	436	11	13	7328	10300	174	203	151	156
		246	463	10	11	6251	6962	138	163	82.2	95.8
		185	414	13	11	3287	3401	162	180	129	104
		72.7	307	10	10	4705	5846	187	175	132	127
		164	372	13	ND	2757	3208	157	188	103	108
		0	348	8	7	0	5851	187.2	172.2	100	89.7
		188	455	9	12	2616	2767	301	291	143	129
		73.1	609	7	11	947	1361	140	133	102	96
		12.2	461	11	10	396	423	159	168	113	107
		17.8	553	13	ND	731	1183	126	126	94	76
	40hrs APF	0	634	11	9	0	8977	216	181	163	177
		21	485	8	11	4503	7879	243	197	121	123
		0	191	11	11	0	5084	147	144	115	106
		30.1	165	11	10	8309	9537	112	116	83.1	67.6
		142	144	13	13	7510	8477	122	125	96.4	93.7
		35.9	248	12	12	4850	6595	134	135	117	98.5
		102	193	10	9	6432	6543	130	143	79.6	82.5
		0	349	11	9	0	5459	133	138	96.6	91.6
		23.5	460	13	8	1541	2603	172	201	140	123
		0	690	13	10	0	1857	196	192	158	152
	42hrs APF	149	365	ND	ND	12000	14000	221	215	187	170
		0	635	9	10	0	9561	170	215	174	151
		18.2	444	10	11	1422	2676	165	150	ND	ND
		0	490	9	11	0	5184	221	181	156	144
		2.44	538	ND	11	1817	3685	201	206	159	194
		0	507	10	8	0	3120	184	187	ND	106
		98.9	297	10	10	2961	3399	208	178	121	123
		174	360	9	11	2688	2958	191	177	133	110
		0	563	13	13	0	4477	168	153	112	128
		0	514	13	14	0	1764	163	174	99.8	91.9
	44hrs APF	0	872	11	10	0	11400	168	164	157	133
		0	547	9	11	0	7057	205	187	151	120
		72.3	429	11	11	3843	4776	199	204	157	137
		42.3	552	13	11	3855	5163	203	197	136	129
		0	425	ND	ND	0	6239	226	239	179	164
		0	501	9	14	0	5720	208	195	150	151
		0	790	11	13	0	3055	201	218	167	156
		0	647	11	11	0	4012	222	224	126	174
		0	590	11	11	0	1818	166	157	132	129
		0	770	8	9	0	1919	164	162	101	102
	46hrs APF	0	352	8	7	0	11100	144	163	77.2	85.5
		0	666	9	11	0	11500	219	216	131	142
		0	492	10	10	0	6792	218	236	153	177
		103	390	10	9	4875	7194	231	222	140	122
		0	554	13	10	0	5504	272	258	187	148
		0	444	9	9	0	12900	ND	ND	ND	ND
		158	429	11	11	2440	2699	174	187	140	138
		0	596	11	11	0	2485	167	176	142	127
		0	836	11	ND	0	1823	ND	172	129	148
		121	619	13	13	1597	2374	157	167	130	127
	48hrs APF	0	644	12	10	0	8915	207.3	237.6	123	134
		0	531	11	10	0	4909	204	201.8	132	256
		0	665	12	11	0	3358	201	182	136	142
		326	293	10	10	4602	4696	200	213	119	127
		0	499	12	13	0	4874	185	192	146	168
		0	692	13	14	0	2098	224	191	158	156
		0	725	8	12	0	2425	251	242	134	159
		0	789	12	10	0	2892	215	209	195	162
		0	557	11	12	0	2561	246	235	186	148
		0	519	11	12	0	2451	213	203.4	144	170

## Sheet: Fig. 3 e
	Fig. 3 e: Phenotypic analysis of Netrin pathway genes loss of function
		SYM brains	ASYM brains	Total brains	percentage SYM
	Control	1	19	20	5
	NetB-Delta	20	0	20	100
	unc-5 MI05371	20	0	20	100
	NetA-Delta	0	20	20	0
	Elav>GFP	1	20	21	4.76
	Elav>fra RNAi	12	8	20	60
	Elav>NetA RNAi	2	18	20	10
	Elav>NetB RNAi	20	0	20	100
	Elav>unc-5 RNAi	20	0	20	100
	gcm>GFP	0	20	20	0
	gcm>fra RNAi	2	18	20	10
	gcm>NetA RNAi	2	18	20	10
	gcm>NetB RNAi	3	17	20	15
	gcm>unc-5 RNAi	2	18	20	10
	per>GFP	1	20	21	4.76
	per>fra RNAi	11	9	20	55
	per>NetA RNAi	3	17	20	15
	per>NetB RNAi	20	0	20	100
	per>unc-5 RNAi	20	0	20	100
	72A10∩VT017124>GFP	6	14	20	30
	72A10∩VT017124>fra RNAi	20	0	20	100
	72A10∩VT017124>NetA RNAi	3	17	20	15
	72A10∩VT017124>NetB RNAi	3	17	20	15
	72A10∩VT017124>unc-5 RNAi	19	1	20	95

## Sheet: Fig. 4 d
	Fig. 4 d: Phenotypic analysis of NetB mutant H-neurons development
			Brains analysed with genotype : "NetBΔ ; 72A10‐LexA ; 13xLexAop2 6xEGFP"
			Hrs After Puparium Formation (APF)
			24h	26h	28h	30h	32h	34h	36h	38h	40h	42h	44h	46h	48h
	Phenotypes	AB nucleation	7	7	0	0	0	0	0	0	0	0	0	0	0
		AB Bilateral (SYM)	4	3	9	10	7	7	7	8	4	6	4	8	8
		AB Bilateral with right bias	0	0	2	0	3	3	3	2	6	4	6	2	2
		AB asymmetrical (ASYM)	0	0	0	0	0	0	0	0	0	0	0	0	0
		Total	11	10	11	10	10	10	10	10	10	10	10	10	10

## Sheet: Fig. 4 f, g
	Fig. 4 f, g: AB projection volume and cell body number of NetB mutant H-neurons during development
		AB projections volume (µm3)		H-neurons cell body number
		Left	Right	Left	Right
	28hrs APF	117	104	8	7
		45.4	56	4	5
		132	162	8	7
		278	333	ND	7
		39.4	198	6	ND
		191	171	10	11
		31.3	59.8	6	8
		29.2	207	9	7
		107	126	2	5
		49.9	45.4	2	8
		94.9	193	9	9
	30hrs APF	177	336	11	10
		210	313	8	11
		299	443	14	13
		123	281	10	11
		123	208	11	10
		215	179	10	7
		298	306	7	8
		106	264	7	8
		186	353	9	4
		204	198	7	11
	32hrs APF	242	262	10	11
		147	592	ND	9
		147	452	10	11
		134	380	12	12
		212	202	9	6
		107	218	12	7
		161	228	9	9
		153	360	12	10
		81.5	395	9	10
		117	286	7	7
	34hrs APF	167	289	11	11
		182	359	10	9
		298	345	12	10
		114	390	11	ND
		53.8	283	14	15
		116	252	9	8
		76.8	224	9	8
		110	492	11	10
		119	209	11	11
		158	272	10	12
	36hrs APF	124	610	12	13
		93.9	290	14	12
		168	360	12	11
		147	249	12	9
		319	320	7	7
		557	887	11	13
		221	251	ND	ND
		189	414	14	11
		206	648	7	8
		448	671	13	8
	38hrs APF	555	522	13	12
		255	1061	11	10
		502	445	10	14
		212	487	10	12
		364	486	ND	10
		406	549	11	10
		260	764	11	11
		290	620	8	11
		197	354	8	8
		144	620	11	9
	40hrs APF	288	338	10	10
		166	503	12	17
		216	633	ND	11
		299	448	14	13
		22.8	480	12	11
		277	440	12	11
		127	408	11	10
		172	563	8	ND
		94.3	514	7	8
		118	366	11	7
	42hrs APF	158	430	12	ND
		90.2	428	12	9
		188	422	10	4
		90.3	545	11	11
		288	776	12	11
		214	302	10	8
		240	952	9	11
		478	814	10	11
		308	851	12	10
		47.9	354	11	9
	44hrs APF	234	421	10	10
		181	416	12	11
		65.2	366.27	10	12
		169	593	12	13
		46.5	661	ND	6
		106	408	11	9
		173	668	11	13
		251	405	10	ND
		84.2	490	12	10
		295	556	12	13
	46hrs APF	379	548	9	10
		186	448	10	11
		751	439	12	11
		170	324	12	8
		212	501	11	12
		279	384	12	10
		118	479	11	9
		207	320	12	9
		91.2	818	11	13
		149	312	10	9
	48hrs APF	163	290	8	9
		180	451	10	11
		180	454	9	10
		194	438	9	10
		227	599	11	11
		168	660	10	10
		239	529	11	11
		391	383	12	12
		95.3	347	9	13
		295	499	13	12

## Sheet: Fig. 4 h
	Fig. 4 h: Phenotypic analysis for determining temporal requirement of netB and unc-5 function during development
			NetB RNAi							unc-5 RNAi
			SYM brains	ASYM brains	Total brains	percentage SYM				SYM brains	ASYM brains	Total brains	percentage SYM
	Controls	22°C	1	19	20	5		Controls	22°C	1	19	20	5
		29°C	20	0	20	100			29°C	20	0	20	100
			SYM brains	ASYM brains	Total brains	percentage SYM				SYM brains	ASYM brains	Total brains	percentage SYM
	22 to 29°C shifts	after 1 day	20	0	20	100		22 to 29°C shifts	after 1 day	20	0	20	100
		after 2 days	20	0	20	100			after 2 days	20	0	20	100
		after 3 days	20	0	20	100			after 3 days	20	0	20	100
		after 4 days	19	1	20	95			after 4 days	20	0	20	100
		after 5 days	20	0	20	100			after 5 days	20	0	20	100
		after 6 days	5	15	20	25			after 6 days	20	0	20	100
		after 7 days	2	18	20	10			after 7 days	15	5	20	75
		after 8 days	0	20	20	0			after 8 days	2	18	20	10
		after 9 days	1	19	20	5			after 9 days	1	19	20	5
		after 10 days	0	20	20	0			after 10 days	1	19	20	5
		after 11 days	0	20	20	0			after 11 days	2	18	20	10
			SYM brains	ASYM brains	Total brains	percentage SYM				SYM brains	ASYM brains	Total brains	percentage SYM
	29 to 22°C shifts	after 1 day	5	15	20	25		29 to 22°C shifts	after 1 day	1	19	20	5
		after 2 days	16	4	20	80			after 2 days	3	17	20	15
		after 3 days	18	2	20	90			after 3 days	0	20	20	0
		after 4 days	20	0	20	100			after 4 days	1	19	20	5
		after 5 days	19	1	20	95			after 5 days	20	0	20	100
		after 6 days	18	2	20	90			after 6 days	20	0	20	100
		after 7 days	18	2	20	90			after 7 days	20	0	20	100
			SYM brains	ASYM brains	Total brains	percentage SYM				SYM brains	ASYM brains	Total brains	percentage SYM
	24hrs 29°C pulse	day 0 to day 1	11	9	20	55		24hrs 29°C pulse	day 0 to day 1	1	19	20	5
		day 1 to day 2	4	16	20	20			day 1 to day 2	0	20	20	0
		day 2 to day 3	19	1	20	95			day 2 to day 3	2	18	20	10
		day 3 to day 4	16	4	20	80			day 3 to day 4	1	19	20	5
		day 4 to day 5	18	2	20	90			day 4 to day 5	0	20	20	0
		day 5 to day 6	15	5	20	75			day 5 to day 6	14	6	20	70
		day 6 to day 7	8	12	20	40			day 6 to day 7	18	2	20	90
		day 7 to day 8	3	17	20	15			day 7 to day 8	20	0	20	100
		day 8 to day 9	1	19	20	5			day 8 to day 9	9	11	20	35
		day 9 to day 10	0	20	20	0			day 9 to day 10	0	20	20	0
		day 10 to day 11	0	20	20	0			day 10 to day 11	2	18	20	10
		day 11 to day 12	1	19	20	5			day 11 to day 12	1	19	20	5

## Sheet: Fig. 5 b
	Fig. 5 b: Period-Gal4 > UAS-unc-5 RNAi Clonal analysis						Green values represent values showing significant difference with negative control
			ALv1 /BAla1		Ventral 1		SLPl1/DPLl1		EBa1/DAlv2		BAlp2		DPLm2		LALv1A/BAmv1A		LG-N		Ventral 2				Controls
			L	R	L	R	L	R	L	R	L	R	L	R	L	R	L	R	L & R				negative	positive
	Total Single Clone ASYM brains		2	2	5	8	1	3	8	5	5	2	6	3	1	0	4	2	7		ASYM brains number		98	0
	Total Single Clone SYM brains		0	0	1	1	0	1	1	2	0	1	0	0	4	8	0	1	0		SYM brains number		12	58
	Total single + Multiple Clones		2	2	6	9	1	4	9	7	5	3	6	3	5	8	4	3	7		Total brains		110	58
	percentage Single + Multiple SYM clones		0	0	16.6667	11.1111	0	25	11.1111	28.5714	0	33.3333	0	0	80	100	0	33.3333	0		percentage SYM brains		10.9091	100
	Total Single Clones analysed		84
			ALv1 /BAla1		Ventral 1		SLPl1/DPLl1		EBa1/DAlv2		BAlp2		DPLm2		LALv1A/BAmv1A		LG-N		Ventral 2
			L	R	L	R	L	R	L	R	L	R	L	R	L	R	L	R	L & R
	Total Single + Multiple Clone ASYM brains		5	5	12	20	8	7	23	12	13	7	14	11	1	0	9	5	18
	Total Single + Multiple Clone SYM brains		1	1	2	2	0	1	3	4	1	1	1	2	12	19	0	2	1
	Total Single + Multiple Clones analysed		6	6	14	22	8	8	26	16	14	8	15	13	13	19	9	7	19
	percentage Single + Multiple SYM clones		16.6667	16.6667	14.2857	9.09091	0	12.5	11.5385	25	7.14286	12.5	6.66667	15.3846	92.3077	100	0	28.5714	5.26316
	Total Single + Multiple Clones analysed		223
	Detailed table for all analysed clones						Red values represent clones for which correction was applied (see methods)
			ALv1 /BAla1		Ventral 1		SLPl1/DPLl1		EBa1/DAlv2		BAlp2		DPLm2		LALv1A/BAmv1A		LG-N		Ventral 2
	Clone(s)	Phenotype	L	R	L	R	L	R	L	R	L	R	L	R	L	R	L	R	L & R
	Single	ASYM							1
	Single	ASYM				1
	Single	ASYM							1
	Single	ASYM							1											-
	Single	ASYM							1											-
	Single	ASYM															1			-
	Single	ASYM										1
	Single	ASYM												1
	Single	ASYM								1
	Single	ASYM								1
	Single	ASYM							1
	Single	ASYM					1
	Single	ASYM									1
	Single	ASYM							1
	Single	ASYM						1
	Single	ASYM			1
	Single	ASYM								1
	Single	ASYM		1
	Single	ASYM							1
	Single	ASYM		1
	Single	ASYM																	1
	Single	ASYM								1
	Single	ASYM										1
	Single	ASYM			1
	Single	ASYM																	1
	Single	ASYM								1
	Single	ASYM			1
	Single	ASYM						1
	Single	ASYM			1
	Single	ASYM											1
	Single	ASYM															1
	Single	ASYM											1
	Single	ASYM				1
	Single	ASYM				1
	Single	ASYM				1
	Single	ASYM															1
	Single	ASYM			1
	Single	ASYM						1
	Single	ASYM												1
	Single	ASYM													1
	Single	ASYM				1
	Single	ASYM				1
	Single	ASYM																	1
	Single	ASYM																1
	Single	ASYM									1
	Single	ASYM																1
	Single	ASYM									1
	Single	ASYM									1
	Single	ASYM	1
	Single	ASYM											1
	Single	ASYM																	1
	Single	ASYM				1
	Single	ASYM							1
	Single	ASYM				1
	Single	ASYM											1
	Single	ASYM											1
	Single	ASYM												1
	Single	ASYM																	1
	Single	ASYM																	1
	Single	ASYM	1
	Single	ASYM											1
	Single	ASYM																	1
	Single	ASYM									1
	Single	ASYM															1
	Multiple	ASYM	1																1
	Multiple	ASYM			1								1
	Multiple	ASYM											1						1	-
	Multiple	ASYM						1	1											-
	Multiple	ASYM	1			1
	Multiple	ASYM			1				1
	Multiple	ASYM			1				1
	Multiple	ASYM											1				1
	Multiple	ASYM					1		1
	Multiple	ASYM				1				1
	Multiple	ASYM					1			1
	Multiple	ASYM								1	1
	Multiple	ASYM			1			1
	Multiple	ASYM									1								1
	Multiple	ASYM					1					1		1
	Multiple	ASYM		1						1							1
	Multiple	ASYM				1			1		1
	Multiple	ASYM							1			1						1
	Multiple	ASYM							1			1	1
	Multiple	ASYM				1						1							1
	Multiple	ASYM					1			1									1
	Multiple	ASYM							1				1	1
	Multiple	ASYM				1	1			1
	Multiple	ASYM									1		1				1		1
	Multiple	ASYM		1		1	1					1	1	1
	Multiple	ASYM	1							1				1
	Multiple	ASYM				1			1
	Multiple	ASYM											1						1
	Multiple	ASYM		1				1
	Multiple	ASYM				1			1
	Multiple	ASYM				1								1
	Multiple	ASYM			1									1
	Multiple	ASYM					1		1		1
	Multiple	ASYM									1						1	1
	Multiple	ASYM							1		1								1
	Multiple	ASYM				1			1										1
	Multiple	ASYM			1	1					1
	Multiple	ASYM			1				1					1
	Multiple	ASYM						1	1					1					1
	Multiple	ASYM				1											1	1	1
	Single	SYM			1
	Single	SYM																1
	Single	SYM														1
	Single	SYM														1
	Single	SYM										1								-
	Single	SYM				1
	Single	SYM														1
	Single	SYM													1
	Single	SYM														1
	Single	SYM						1
	Single	SYM								1
	Single	SYM														1
	Single	SYM							1
	Single	SYM								1
	Single	SYM														1
	Single	SYM														1
	Single	SYM													1
	Single	SYM													1
	Single	SYM														1
	Single	SYM													1
	Multiple corrected	SYM														1			0
	Multiple corrected	SYM		0												1
	Multiple	SYM	1							1									1
	Multiple corrected	SYM			0					0						1
	Multiple corrected	SYM			0				0							1
	Multiple corrected	SYM									0					1			0
	Multiple	SYM									1			1
	Multiple corrected	SYM				0									1
	Multiple corrected	SYM							1					1
	Multiple corrected	SYM									0				1
	Multiple corrected	SYM					0		0					0	1
	Multiple	SYM		1					1									1
	Multiple corrected	SYM														1			0
	Multiple corrected	SYM			0										1
	Multiple corrected	SYM									0					1			0
	Multiple corrected	SYM							0							1
	Multiple corrected	SYM														1			0
	Multiple	SYM			1	1				1			1
	Multiple corrected	SYM														1			0
	Multiple corrected	SYM									0				1
	Multiple corrected	SYM											0		1
	Multiple corrected	SYM			0										1
	Multiple corrected	SYM			0	0										1
	Multiple corrected	SYM													1				0

## Sheet: Fig. 5 c
	Fig. 5 c: Period-Gal4 > UAS-NetB RNAi Clonal analysis						Green values represent values showing significant difference with negative control
			ALv1 /BAla1		Ventral 1		SLPl1/DPLl1		EBa1/DAlv2		BAlp2		DPLm2		LALv1A/BAmv1A		LG-N		Ventral 2				Controls
			L	R	L	R	L	R	L	R	L	R	L	R	L	R	L	R	L & R				negative	positive
	Total Single Clone ASYM brains		2	2	7	10	5	3	13	9	4	5	5	3	6	2	1	9	7		ASYM brains number		252	7
	Total Single Clone SYM brains		0	1	1	1	0	0	0	1	0	0	0	0	1	3	0	0	1		SYM brains number		10	14
	Total single + Multiple Clones		2	3	8	11	5	3	13	10	4	5	5	3	7	5	1	9	8		Total brains		262	21
	percentage Single + Multiple SYM clones		0	33.3333	12.5	9.09091	0	0	0	10	0	0	0	0	14.2857	60	0	0	12.5		percentage SYM brains		3.81679	66.6667
	Total Single Clones analysed		102
			ALv1 /BAla1		Ventral 1		SLPl1/DPLl1		EBa1/DAlv2		BAlp2		DPLm2		LALv1A/BAmv1A		LG-N		Ventral 2
			L	R	L	R	L	R	L	R	L	R	L	R	L	R	L	R	L & R
	Total Single + Multiple Clone ASYM brains		12	6	14	19	17	12	26	27	14	10	10	11	16	5	5	18	19
	Total Single + Multiple Clone SYM brains		0	1	4	2	1	0	3	2	2	0	0	2	2	6	1	3	3
	Total Single + Multiple Clones analysed		12	7	18	21	18	12	29	29	16	10	10	13	18	11	6	21	22
	percentage Single + Multiple SYM clones		0	14.2857	22.2222	9.52381	5.55556	0	10.3448	6.89655	12.5	0	0	15.3846	11.1111	54.5455	16.6667	14.2857	13.6364
	Total Single + Multiple Clones analysed		273
	Detailed table for all analysed clones						Red values represent clones for which correction was applied (see methods)
			ALv1 /BAla1		Ventral 1		SLPl1/DPLl1		EBa1/DAlv2		BAlp2		DPLm2		LALv1A/BAmv1A		LG-N		Ventral 2
	Clone(s)	Phenotype	L	R	L	R	L	R	L	R	L	R	L	R	L	R	L	R	L & R
	Single	ASYM							1
	Single	ASYM																1
	Single	ASYM				1
	Single	ASYM																	1
	Single	ASYM										1
	Single	ASYM				1
	Single	ASYM	1
	Single	ASYM							1
	Single	ASYM			1
	Single	ASYM				1
	Single	ASYM													1
	Single	ASYM							1
	Single	ASYM			1
	Single	ASYM																1
	Single	ASYM						1
	Single	ASYM					1
	Single	ASYM																1
	Single	ASYM				1
	Single	ASYM									1
	Single	ASYM																1
	Single	ASYM								1
	Single	ASYM													1
	Single	ASYM											1
	Single	ASYM													1
	Single	ASYM										1
	Single	ASYM																	1
	Single	ASYM	1
	Single	ASYM										1
	Single	ASYM										1
	Single	ASYM									1
	Single	ASYM																1
	Single	ASYM									1
	Single	ASYM				1
	Single	ASYM			1
	Single	ASYM											1
	Single	ASYM							1
	Single	ASYM															1
	Single	ASYM					1
	Single	ASYM			1
	Single	ASYM													1
	Single	ASYM					1
	Single	ASYM							1
	Single	ASYM										1
	Single	ASYM			1
	Single	ASYM							1
	Single	ASYM														1
	Single	ASYM								1
	Single	ASYM			1
	Single	ASYM							1
	Single	ASYM												1
	Single	ASYM						1
	Single	ASYM							1
	Single	ASYM							1
	Single	ASYM						1
	Single	ASYM								1
	Single	ASYM			1
	Single	ASYM													1
	Single	ASYM								1
	Single	ASYM																	1
	Single	ASYM				1
	Single	ASYM				1
	Single	ASYM											1
	Single	ASYM				1
	Single	ASYM							1
	Single	ASYM				1
	Single	ASYM														1
	Single	ASYM								1
	Single	ASYM				1
	Single	ASYM					1
	Single	ASYM							1
	Single	ASYM		1
	Single	ASYM																	1
	Single	ASYM									1
	Single	ASYM								1
	Single	ASYM											1
	Single	ASYM																1
	Single	ASYM											1
	Single	ASYM																	1
	Single	ASYM					1
	Single	ASYM								1
	Single	ASYM												1
	Single	ASYM													1
	Single	ASYM																1
	Single	ASYM																1
	Single	ASYM								1
	Single	ASYM							1
	Single	ASYM																1
	Single	ASYM												1
	Single	ASYM							1
	Single	ASYM																	1
	Single	ASYM								1
	Single	ASYM		1
	Single	ASYM																	1
	Multiple	ASYM											1					1
	Multiple	ASYM	1					1
	Multiple	ASYM	1												1
	Multiple	ASYM													1				1
	Multiple	ASYM												1			1
	Multiple	ASYM										1		1
	Multiple	ASYM							1	1
	Multiple	ASYM							1							1
	Multiple	ASYM					1							1
	Multiple	ASYM					1						1
	Multiple	ASYM				1		1
	Multiple	ASYM					1									1
	Multiple	ASYM			1				1
	Multiple	ASYM				1								1
	Multiple	ASYM				1													1
	Multiple	ASYM									1				1
	Multiple	ASYM			1									1
	Multiple	ASYM					1											1
	Multiple	ASYM					1											1
	Multiple	ASYM						1	1								1
	Multiple	ASYM					1	1							1
	Multiple	ASYM	1				1				1				1
	Multiple	ASYM	1						1	1								1
	Multiple	ASYM				1						1
	Multiple	ASYM														1			1
	Multiple	ASYM			1					1
	Multiple	ASYM					1										1
	Multiple	ASYM									1	1
	Multiple	ASYM						1					1
	Multiple	ASYM				1			1	1
	Multiple	ASYM					1			1									1
	Multiple	ASYM			1					1	1
	Multiple	ASYM				1			1	1		1
	Multiple	ASYM								1	1				1				1
	Multiple	ASYM			1		1			1		1
	Multiple	ASYM	1	1						1					1				1
	Multiple	ASYM		1	1	1				1									1
	Multiple	ASYM									1			1
	Multiple	ASYM									1							1
	Multiple	ASYM												1	1
	Multiple	ASYM	1							1
	Multiple	ASYM				1			1
	Multiple	ASYM		1					1
	Multiple	ASYM											1					1
	Multiple	ASYM											1				1
	Multiple	ASYM	1																1
	Multiple	ASYM	1						1		1
	Multiple	ASYM						1	1					1				1
	Multiple	ASYM					1			1								1	1
	Multiple	ASYM			1		1
	Multiple	ASYM								1					1
	Multiple	ASYM													1				1
	Multiple	ASYM							1	1
	Multiple	ASYM																1	1
	Multiple	ASYM								1	1
	Multiple	ASYM	1																1
	Multiple	ASYM				1		1
	Multiple	ASYM							1		1
	Multiple	ASYM	1					1		1
	Multiple	ASYM		1				1		1
	Single	SYM														1
	Single	SYM														1
	Single	SYM													1
	Single	SYM														1
	Single	SYM			1
	Single	SYM		1
	Single	SYM				1
	Single	SYM																	1
	Single	SYM								1
	Multiple corrected	SYM							0							1
	Multiple	SYM				1				1
	Multiple	SYM							1										1
	Multiple corrected	SYM											0	0		1
	Multiple	SYM									1							1
	Multiple	SYM							1		1							1
	Multiple	SYM			1		1		1
	Multiple	SYM			1									1
	Multiple	SYM												1				1
	Multiple	SYM															1		1
	Multiple	SYM			1										1
	Multiple corrected	SYM							0							1

## Sheet: Fig. 6 a
	Fig. 6 b: Performance index for aversive olfactory conditionnings
	5x spaced training / 24h memory				5x massed training / 24h memory				1x training / 3h memory				1x training / 3h memory / + Cold shock
	per-Gal4/+	per-Gal4 > UAS-unc5 RNAi	+/ UAS-unc5 RNAi		per-Gal4/+	per-Gal4 > UAS-unc5 RNAi	+/ UAS-unc5 RNAi		per-Gal4/+	per-Gal4 > UAS-unc5 RNAi	+/ UAS-unc5 RNAi		per-Gal4/+	per-Gal4 > UAS-unc5 RNAi	+/ UAS-unc5 RNAi
	0.44	0.22	0.27		0.36	-0.14	0.43		0.48	0.31	0.46		0.04	0.2	0.27
	0.09	0.29	0.25		0.03	0.36	0.09		0.35	0.14	0.24		0.34	0.04	0.28
	0.27	0.15	0.13		0.17	0.11	0.3		0.3	0.09	0.44		0.04	0	0.09
	0.32	0.16	0.38		0.41	0.19	0.06		0.27	0.45	0.64		0.18	0.2	0.03
	0.13	0.09	0.29		0.43	0.36	0.15		0.66	0.33	0.39		0.36	0.19	0.25
	0.52	0.09	0.4		0.47	0.22	0.49		0.68	0.44	0.51		0.28	0.08	0.27
	0.16	0.08	0.15		0.09	0.2	0.28		0.36	0.54	0.43		-0.02	0.09	0.28
	0.27	-0.1	0.25		0.24	0.48	0.23		0.51	0.5	0.67		0.2	0.33	0.37
	0.37	0.18	0.4		0.38	-0.04	0.22		0.56	0.63	0.4		0.06	0.31	0.32
	0.22	0.37	0.29		0.39	0.07	0.26		0.36	0.36	0.42
	0.48	0.05	0.55		0.41	-0.02	0.13
	0.51	0.32	0.21		0.29	0.16	0.18
	0.05	-0.05	0.03		0.14	0.3	0.14
	0.3	0.06	0.33		0.19	-0.18	-0.06
					0.06	0.06	0.41
					0.27	0.54	0.39
					0.04	0.21	0.11
					0.54	0.21	0.17

[truncated: 3 more sheets: Fig. 6 c, Fig. S1 c, Fig. S2]
